# Supplementary material for: Cartography of Free-Living Amoebae in Soil in Guadeloupe (French West Indies) Using DNA Metabarcoding
Source: Pathogens. 2020 Jun 4;9(6):440. doi: 10.3390/pathogens9060440 (PMC7350318; doi:10.3390/pathogens9060440)
Supplement: Supplementary file 1 [file pathogens-09-00440-s001.zip]

Archive with 9 entries (9 files):
- Reynaud et al_suppl/Figure S1_PCoA.png
- Reynaud et al_suppl/Figure S2_ANCOM.png
- Reynaud et al_suppl/Figure S3_ecosystems_soil.png
- Reynaud et al_suppl/Figure S4_workflow.png
- Reynaud et al_suppl/Table S1_blastNFINAL.xlsx
- Reynaud et al_suppl/Table S2_Nf genotype.xlsx
- Reynaud et al_suppl/Table S3_GPS.xlsx
- Reynaud et al_suppl/Table S4_amplicon size.docx
- Reynaud et al_suppl/Table S5_ASV genus level DESeq2 normalized.xls
