# Supplementary material for: Cartography of Free-Living Amoebae in Soil in Guadeloupe (French West Indies) Using DNA Metabarcoding
Source: Pathogens. 2020 Jun 4;9(6):440. doi: 10.3390/pathogens9060440 (PMC7350318; doi:10.3390/pathogens9060440)
Supplement: Supplementary file 1 [file pathogens-09-00440-s001.zip › Reynaud et al_suppl/Table S1_blastNFINAL.xlsx]

## Sheet: Feuille1
								Samples
ASV ID	Genus	Blast N species	query lenght	query cover	Identity %	BlastN Accession number	Reads count	AB44_S46	ACP30	ACP37	ACP44	AnseB30_S31	AnseB37_S25	AnseB44_S19	AnseBsol_S64	ASP	Bain.des.Amours37_S8	BainJaune37_S1	BainsChauds37_S12	Bassinbleu37_S3	BM30_S65	BM37_S59	BM44_S53	BMsol_S51	BOU30_S24	BOU37_S18	BOU44_S17	BOU44_S67	BOUsol_S37	BT37_S9	BT44_S30	CBE37_S3	CBE44_S36	DESI37_S45	DESI44_S42	DH37_S26	DH44_S23	Dole37_S9	FR37_S20	FR44_S29	GF230_S54	GF237_S48	GF2sol_S29	GF330_S61	GF337_S55	GF3sol_S36	GrosseCorde37_S10	GY37_S33	GY44_S12
0ce1dfed55db5ec29c4ba39cc38fb308	Vermamoeba	Vermamoeba vermiformis	247	100	100	MK202435.1	1810171	43092	1484	19911	31881	1284	621	13717	0	317	0	0	0	0	0	1292	25351	1062	0	2837	7105	10534	0	16913	44778	47017	79822	27576	4450	22907	23	0	1203	28528	1233	36	0	3963	9468	538	0	9700	47925
0eca167401606f8332fa7bfcf04d7eca		Vermamoeba vermiformis	244	100	96.76	MK202435.1	5348	710	0	0	191	0	0	0	0	0	0	0	0	0	0	0	0	0	0	0	18	0	0	20	342	0	95	96	0	0	0	0	0	0	0	0	0	0	0	0	0	0	313
1aa88e2f4d4ae899f3b56c8dd0623df4		Vermamoeba vermiformis	247	100	100	MK202434.1	10100	0	0	0	0	0	0	0	0	0	0	0	0	0	0	0	0	0	0	0	0	0	0	0	851	88	1640	0	0	0	0	0	0	132	0	0	0	0	0	0	0	0	819
3a6a0f8f8f04e209c0e2080a390ebe9f		Vermamoeba vermiformis	247	100	99.6	MK418871.1	701	0	0	0	0	0	0	0	0	0	0	0	0	0	0	0	0	0	0	0	0	0	0	0	0	0	0	0	0	122	0	0	0	0	0	0	579	0	0	0	0	0	0
3a769c5dee327b26c67bda8acc011137		Vermamoeba vermiformis	244	100	100	MK202435.1	98	0	0	0	0	0	0	0	0	0	0	0	0	0	0	0	0	0	0	0	0	0	0	0	0	49	0	0	0	0	0	0	0	0	0	0	0	0	0	0	0	0	0
5e2ac7ea1d21e454664cb86fbb774e79		Vermamoeba vermiformis	284	100	99.3	MK202435.1	15731	0	0	0	0	0	0	0	0	0	0	432	4570	583	0	0	0	0	0	0	0	0	0	0	0	0	0	0	0	0	0	2440	0	0	0	0	0	0	0	0	456	0	0
a7a632ac6081eaad83cad9c60ebfa80e		Vermamoeba vermiformis	268	100	99.25	MK202435.1	96	0	0	0	0	0	0	0	0	0	0	0	0	0	0	0	0	0	0	0	0	0	0	0	0	0	72	0	0	0	0	0	0	0	0	0	0	0	0	0	0	0	0
d15d80063e073c7cc204493deeef47e4		Vermamoeba vermiformis	247	100	98.95	MK202435.1	6078	0	0	0	0	0	0	0	0	0	0	0	0	0	0	0	0	0	0	0	0	0	0	0	630	174	59	24	0	707	0	0	0	0	0	0	0	0	0	0	0	62	149
dbbea04839b82c08321552bff4861bb9		Vermamoeba vermiformis	244	100	97.17	MK202435.1	98	0	0	0	0	0	0	0	0	0	0	0	0	0	0	0	0	0	0	0	0	0	0	0	0	53	0	0	0	0	0	0	0	0	0	0	0	0	0	0	0	0	0
f3f0611030699121cc272bf29ff8fdf9		Vermamoeba vermiformis	247	100	96.12	MK202435.1	845	0	0	0	0	0	0	0	0	0	0	0	0	0	0	0	0	0	0	0	0	0	0	0	169	0	0	0	0	106	0	0	0	0	0	0	0	0	0	0	0	0	45
f957b55470405e403460a01df5c69568		Vermamoeba vermiformis	247	100	95.14	MK202435.1	164	0	0	0	0	0	0	0	0	0	0	0	0	0	0	0	0	0	0	0	0	0	0	0	0	16	0	0	0	0	0	0	0	0	0	0	0	0	0	0	0	0	0
1a530415f46d3c9c3555501dcfb1e2a2	Naegleria	Naegleria australiensis	323	100	99.69	MG945025.1	2561	0	0	0	0	0	0	0	0	0	0	0	0	0	0	0	0	0	0	0	0	0	0	0	0	0	0	0	0	0	0	798	0	0	0	0	0	0	0	0	330	0	0
98038c2de7f1eaf272e2792bb836a18d		Naegleria australiensis	286	100	100	MG945025.1	76432	0	0	0	0	0	0	0	0	0	0	0	0	0	0	0	2317	0	0	0	83	0	0	2666	4076	0	0	8306	16080	0	0	0	15889	0	0	0	0	0	0	0	0	211	5690
2161aa77306febd392a3ab6c8f7cf4c6		Naegleria fowleri	288	100	96.88	KY062165.1	951	0	0	0	0	0	0	0	0	0	0	0	0	0	0	0	0	0	0	0	0	0	0	0	0	0	0	0	0	0	104	0	0	0	0	0	0	0	0	0	0	0	0
4a84dc520aacb563c918df87497c5a86		Naegleria fowleri	288	100	100	KY062165.1	32064	4208	0	0	128	0	0	0	0	0	0	0	0	0	0	0	0	0	0	0	2846	0	0	0	0	0	0	0	0	0	0	0	0	0	0	0	0	0	0	0	0	0	0
68a188ffbd1019aa5c742272c97f12f9		Naegleria fowleri	288	100	95.85	KY062165.1	1617	0	0	0	0	0	0	0	0	0	0	0	0	0	0	0	0	0	0	0	0	0	0	0	0	0	0	0	0	0	0	0	0	0	0	0	0	0	0	0	0	0	0
bf528a98bbb7e54ca75ba272ccbdd73a		Naegleria fowleri	325	100	99.69	KY062165.1	6452	0	0	0	0	0	0	0	0	0	1362	0	0	0	0	0	0	0	0	0	0	0	0	0	0	0	0	0	0	0	0	0	0	0	0	0	0	0	0	0	0	0	0
fb19852c2983d52fb362c581b5345214		Naegleria fowleri	291	100	93.49	KY062165.1	202	0	0	0	0	0	0	0	0	0	0	0	0	0	0	0	0	0	0	0	0	0	0	0	0	0	0	0	0	0	0	0	0	0	0	0	0	0	0	0	0	0	0
43b2930ee7418c7e51836736e8eb2b29		Naegleria gruberi / Naegleria clarki	286	100	100	MG699123.1 / JQ271705.1	250600	1533	0	0	0	0	1126	0	0	0	0	0	0	0	0	3158	3959	0	0	0	0	0	0	16921	705	17950	0	6236	0	4646	0	0	0	0	0	0	0	0	882	0	0	11573	0
942f41429d20ad501fb043d025667f1f		Naegleria gruberi / Naegleria clarki	323	100	99.69	MG699123.1 / JQ271705.1	14010	0	0	0	0	0	0	0	0	0	0	0	0	0	0	0	0	0	0	0	0	0	0	0	0	0	0	0	0	0	0	299	0	0	0	0	0	0	0	0	2112	0	0
7974f868250d34dc3bd2e9717c6c22a2		Naegleria koreanum	288	100	99.31	MF113402.1	38003	0	0	0	0	219	579	0	0	0	0	0	0	0	0	0	0	0	0	0	0	0	0	0	0	0	0	0	0	0	0	0	0	0	0	0	0	0	0	0	0	0	0
8f4b772c9a15dc4073b94e6c86379bfd		Naegleria koreanum	288	100	98.96	MF113402.1	8061	0	0	0	0	0	0	0	0	0	0	0	0	0	0	0	0	0	0	0	0	0	0	0	0	0	0	0	0	396	0	0	0	0	0	0	0	0	0	0	0	2210	0
a54ead0f556bdba05b856ad4ddad2778		Naegleria koreanum	288	100	98.61	MF113402.1	5797	0	0	0	0	0	0	0	0	0	0	0	0	0	0	0	0	0	0	0	0	0	0	0	0	1464	0	0	0	0	0	0	0	0	0	0	0	0	0	0	0	0	0
aa25c28779a3f6c911bf739779bd650c		Naegleria lovaniensis	288	100	95.86	MG945024.1	8681	0	0	0	0	0	0	0	0	0	0	0	0	0	0	0	0	0	0	0	0	0	0	0	0	0	0	0	0	0	0	0	0	0	0	0	0	0	0	0	0	0	0
18171c3777f9a4e624e1bfe907dce302		Naegleria lovaniensis	288	100	96.53	MG945024.1	483	0	0	0	0	0	0	0	0	0	0	0	0	0	0	0	0	0	0	0	0	0	0	0	0	0	0	0	0	0	0	0	0	0	0	0	0	0	0	0	0	0	0
8879f86fb10be4f9e944115f7ffd7577		Naegleria lovaniensis	288	100	96.18	MG945024.1	5453	0	0	0	0	0	0	0	0	0	0	0	0	0	0	0	0	0	0	0	0	0	0	0	0	0	0	0	0	0	0	0	0	0	0	0	0	0	0	0	0	0	0
a6e8f3769ae1680bf25a555b5715365a		Naegleria pagei	323	100	99.69	DQ768721.1	37594	0	0	0	0	0	0	0	0	0	0	1577	0	0	0	0	0	0	0	0	0	0	0	0	0	0	0	0	0	0	0	0	0	0	0	0	0	0	0	0	24250	0	0
340003d01120b01b5d9b3d440e6a2170		Naegleria pagei	286	100	100	DQ768721.1	97934	0	1401	0	0	0	0	0	0	0	0	0	0	0	111	0	0	0	130	0	0	0	0	8030	506	3889	0	475	0	1771	0	0	1203	0	0	0	0	0	0	0	0	3902	0
df302045daf91f96cb7384f3a9be1dea		Naegleria pagei	233	100	100	DQ768721.1	18866	0	0	0	0	0	0	0	0	0	0	852	881	0	0	0	0	0	0	0	0	0	0	0	0	0	0	0	0	0	0	0	0	0	0	0	0	0	0	0	13075	0	0
4885cd3a2ec5e96217cde387f42c7252		Naegleria sp.	286	100	99.3	MH678815.1	3909	0	301	0	0	0	0	0	0	0	0	0	0	0	0	0	0	0	0	0	0	0	0	3499	0	0	0	0	0	0	0	0	0	0	0	0	0	0	0	0	0	0	0
f1a79e31c4e2a294af67789c2d900be3		Naegleria sp.	286	100	99.65	MH678815.1	8050	0	0	1592	0	0	0	0	0	0	0	0	0	0	0	0	0	0	0	0	0	0	0	0	0	0	0	275	0	0	0	0	0	0	0	0	0	0	0	0	0	0	0
c987c6a94de1da9cc8b556103a271860Acanthamoeba byersi	Acanthamoeba	Acanthamoeba byersi	343	100	98.25	MN153028.1	5665	0	0	0	0	0	0	0	0	0	0	0	0	0	0	0	0	0	0	0	0	0	0	300	0	4143	0	0	0	0	0	0	0	0	0	0	0	0	0	0	0	174	0
70d224044509cd31060ea3643fac8de7		Acanthamoeba castellanii / Acanthamoeba hatchetti / Acanthamoeba polyphaga	334	100	100	AF260721.1 / AF019060.1 / U07402.1	200	0	0	0	0	0	0	0	0	0	0	0	0	0	0	0	0	0	0	0	0	0	0	0	0	0	0	0	0	0	0	0	0	0	0	0	0	0	0	0	0	0	0
d88f14b164200fac1724751f6cf1d4ec		Acanthamoeba castellanii / Acanthamoeba hatchetti / Acanthamoeba polyphaga	371	100	99.73	GU001160.1 / AF260723.1 / AF019061.1	22616	0	0	0	0	0	0	0	0	0	0	0	0	172	0	0	0	0	0	0	0	0	0	0	0	0	0	0	0	0	0	0	0	0	0	0	0	0	0	0	0	0	0
e4032e99e555a7d7d1f3072c6971469b		Acanthamoeba castellanii / Acanthamoeba hatchetti / Acanthamoeba polyphaga	371	100	99.46	AF260721.1 / AF019060.1 / U07402.1	22864	0	0	0	0	0	0	0	0	0	22394	0	0	0	0	0	0	0	0	0	0	0	0	0	0	0	0	0	0	0	0	470	0	0	0	0	0	0	0	0	0	0	0
f107fd05d8e7bd727396be11369b2b25		Acanthamoeba castellanii / Acanthamoeba hatchetti / Acanthamoeba polyphaga	334	100	100	GU001160.1 / AF260723.1 / AF019061.1	2767	0	1177	1518	0	0	0	0	0	0	0	0	0	0	0	0	0	0	0	0	0	0	0	0	0	0	0	0	0	0	0	0	0	0	0	0	0	0	0	0	0	0	0
a84a6482a824d39bf2484cae99fd9a8f		Acanthamoeba jacobsi	323	100	100	MG945003.1	7451	0	0	0	0	0	0	0	0	0	0	0	0	0	0	0	0	0	0	0	0	0	0	0	324	0	0	0	1415	0	0	0	0	0	0	0	0	0	0	0	0	0	168
34603cbe36448bc0ec4ff0c3d84c4fba		Acanthamoeba lenticulata	344	100	100	MN153021.1	5045	0	0	1608	0	0	0	0	0	0	0	0	0	0	0	0	0	0	0	0	0	0	0	207	0	0	0	38	0	0	0	0	1882	0	0	0	0	0	0	0	0	37	0
63db7c4877cc4b08a03a45ba6bebca3d		Acanthamoeba lenticulata	344	100	99.71	MN153021.1	266	0	165	0	0	0	0	0	0	0	0	0	0	0	0	0	0	0	0	0	0	0	0	0	0	0	0	0	0	0	0	0	0	0	0	0	0	0	0	0	0	0	0
60e4954d220d80404476373d73908665		Acanthamoeba sp.	334	100	99.4	MK202432.1	476	0	0	319	0	0	0	0	0	0	0	0	0	0	0	0	0	0	0	0	0	0	0	0	0	0	0	0	0	0	0	0	0	0	0	0	0	0	0	0	0	0	0
6195dec5312784edfc534668d2457869		Acanthamoeba sp.	335	100	99.1	KR780569.1	457	0	0	0	0	0	0	0	0	0	0	0	0	0	0	0	0	0	0	0	0	0	0	279	0	0	0	0	0	0	0	0	0	0	0	0	0	0	0	0	0	0	0
ea140f0ec3a74582a3e85490a755f121		Acanthamoeba sp.	334	100	100	MN153022.1	1147	0	0	807	0	0	0	0	0	0	0	0	0	0	0	0	0	0	0	0	0	0	0	0	0	340	0	0	0	0	0	0	0	0	0	0	0	0	0	0	0	0	0
0b1af305bdf32a20d74c54a1bb05523b	Vanella	Uncultured soil eukaryote	232	100	100	MK946203.1	258	0	0	0	0	0	0	0	0	0	0	0	0	0	0	0	0	0	0	0	0	0	0	28	0	0	0	0	0	0	0	0	0	0	0	0	0	0	0	0	0	32	0
18d9611323cba8f3f858995593d450a5		Uncultured Vannella	233	100	96.57	EF032800.1	61	0	0	0	0	0	0	0	0	0	0	0	0	0	0	0	0	0	0	0	0	0	0	0	0	0	0	0	0	0	0	0	0	0	0	0	0	0	0	0	0	20	0
1cf75dcee590913e0f2833eb5fd11b04		Uncultured Vannella	233	100	99.14	EF032800.1	1127	0	0	0	0	0	0	0	0	0	0	0	0	0	0	0	0	0	0	0	0	0	0	0	0	0	0	0	0	0	0	0	0	0	0	0	0	0	0	0	0	349	0
4a7e77da9f2612712a05e31ff2cf0117		Uncultured Vannella	233	100	98.71	EF032800.1	2272	0	0	0	0	0	0	0	0	0	0	0	0	0	0	0	0	0	0	0	0	0	0	0	0	0	0	0	0	156	0	0	0	0	0	0	0	0	0	0	0	0	0
4b81ddd1ef6d20569511fd61e9d64d0f		Uncultured Vannella	233	100	97.42	EF032800.1	63	0	0	0	0	0	0	0	0	0	0	0	0	0	0	0	0	0	0	0	0	0	0	0	0	0	0	0	0	0	0	0	0	0	0	0	0	0	0	0	0	14	0
5f764ddf32d76abaf03e2fc1b77f3bd2		Uncultured Vannella	233	100	96.14	EF032800.1	79	0	0	0	0	0	0	0	0	0	0	0	0	0	0	0	0	0	0	0	0	0	0	0	0	0	0	0	0	0	0	0	0	0	0	0	0	0	0	0	0	23	0
663ccab2477a15cb349e433440f1e8e3		Uncultured Vannella	233	100	98.28	EF032800.1	6917	0	0	0	0	0	0	0	0	0	0	0	0	0	0	0	0	0	0	0	0	0	0	0	0	0	0	0	0	0	0	0	0	0	0	2561	0	0	0	0	0	828	0
76402359c1d3bbfdd18271f04dd1ffa3		Uncultured Vannella	233	100	98.71	EF032803.1	2751	0	0	0	0	0	0	0	0	0	0	0	0	0	0	0	0	0	0	0	0	0	0	0	0	0	0	0	0	0	0	0	0	0	0	0	0	0	0	0	0	0	0
7a72e5bf83ed4ab65c028b843c934c7f		Uncultured Vannella	233	100	99.14	EF032800.1	2871	0	0	0	0	0	0	0	0	0	0	0	0	0	0	0	0	0	0	0	0	0	0	0	0	0	0	0	0	0	0	0	0	0	0	988	0	0	0	0	0	496	0
886ad78cd3a7dddaa9f68775dbdfca0a		Uncultured Vannella	233	100	98.71	EF032800.1	3440	0	0	0	0	0	0	0	0	0	0	0	0	0	0	0	0	0	0	0	0	0	0	0	0	0	0	0	0	0	0	0	0	0	0	0	0	0	0	0	0	475	0
925e76277875ec0c7ffe137920b9a205		Uncultured Vannella	270	100	98.52	EF032800.1	917	0	0	0	0	0	0	0	0	0	0	0	699	0	0	0	0	0	0	0	0	0	0	0	0	0	0	0	0	0	0	0	0	0	0	0	0	0	0	0	218	0	0
93ab07d5be5913c35952e16932aa32b6		Uncultured Vannella	233	100	97.85	EF032803.1	2198	0	0	0	0	936	288	0	0	0	0	0	0	0	0	0	0	0	0	0	0	0	0	0	0	0	0	0	0	0	0	0	0	0	0	0	0	0	0	0	0	0	0
ac8b9f86deb7ee213d05249fbe82abfe		Uncultured Vannella	233	100	98.28	EF032803.1	913	0	0	0	0	0	0	0	0	0	0	0	0	0	0	0	0	0	0	0	0	0	0	0	0	39	0	0	0	0	0	0	0	0	0	0	0	0	0	0	0	126	0
afb5d6273b03bd2818aa0987fe640927		Uncultured Vannella	270	100	99.26	EF032800.1	2298	0	0	0	0	0	0	0	0	0	0	0	1714	0	0	0	0	0	0	0	0	0	0	0	0	0	0	0	0	0	0	0	0	0	0	0	0	0	0	0	584	0	0
b77befa773a7eedd4b324d88eddf0dbd		Uncultured Vannella	233	100	99.14	EF032800.1	859	0	0	0	0	0	0	0	0	0	0	0	0	0	0	0	0	0	0	0	0	0	0	0	0	0	0	0	0	0	0	0	0	0	0	0	0	0	0	0	0	391	0
bea5b2410123c9b43c7a843148c93477		Uncultured Vannella	233	100	96.57	EF032800.1	88	0	0	0	0	0	0	0	0	0	0	0	0	0	0	0	0	0	0	0	0	0	0	0	0	0	0	0	0	0	0	0	0	0	0	0	0	0	0	0	0	17	0
c6bdcb77c4c2b2df98b7f34490d7a05c		Uncultured Vannella	233	100	98.28	EF032803.1	3400	0	0	0	0	0	0	0	0	0	0	0	0	0	0	0	0	0	0	0	0	0	0	0	0	0	0	0	0	0	0	0	0	0	2890	0	0	0	0	0	0	0	0
e5de2a695c137e70cd4dce776cbb08e4		Uncultured Vannella	233	100	97.71	EF032800.1	92	0	0	0	0	0	0	0	0	0	0	0	0	0	0	0	0	0	0	0	0	0	0	0	0	0	0	0	0	0	0	0	0	0	0	0	0	0	0	0	0	23	0
02aec36f4c50f42585dac470c291d35f		Vannella croatica	233	100	98.71	KT345693.1	1728	0	0	0	0	0	0	0	0	0	0	0	0	0	0	0	0	0	0	0	0	0	0	0	0	0	0	0	0	0	0	0	0	0	0	0	0	0	0	0	0	87	0
5a461b379305b5b2d331f2338c5751fc		Vannella croatica	232	100	97	KT345693.1	1821	0	0	0	0	1414	407	0	0	0	0	0	0	0	0	0	0	0	0	0	0	0	0	0	0	0	0	0	0	0	0	0	0	0	0	0	0	0	0	0	0	0	0
730e0f598643a06d9e2f578f2423a35b		Vannella croatica	233	100	99.14	KT345693.1	14947	0	0	0	0	992	73	0	0	0	0	0	0	0	0	0	0	0	0	0	0	0	0	0	0	0	0	0	0	0	0	0	0	0	0	0	0	0	0	0	0	0	0
a03bc9bce2e03a7199a708f4bf8fbe8f		Vannella croatica	233	100	98.28	KT345693.1	1478	0	0	0	0	0	0	0	0	0	0	0	0	0	0	0	0	0	0	0	0	0	0	0	0	0	0	0	0	0	0	0	0	0	0	1309	0	0	0	0	0	169	0
a39d28690e43525e2a1a4367cbecfac4		Vannella croatica	233	100	100	KT345693.1	17477	0	0	0	0	670	109	0	0	0	0	0	0	0	0	0	0	0	0	0	0	0	0	0	0	0	0	0	0	0	0	0	0	0	0	0	0	0	0	0	0	0	0
e2c340d61face21ad505d208774d6981		Vannella croatica	232	100	97.42	KT345693.1	664	0	0	0	0	449	215	0	0	0	0	0	0	0	0	0	0	0	0	0	0	0	0	0	0	0	0	0	0	0	0	0	0	0	0	0	0	0	0	0	0	0	0
45dde125ab927af2512b3de0b34f6ae6		Vannella miroides	233	100	99.14	AY183888.1	7244	0	0	0	0	605	0	0	0	0	0	0	0	0	0	0	0	0	0	0	0	0	0	0	0	0	0	0	0	0	0	0	0	0	0	0	0	0	0	0	0	0	0
76305bfb8a38fb04c5aa1344e3cae237		Vannella miroides	233	100	99.57	AY183888.1	22043	0	0	0	0	627	0	0	0	0	0	0	0	0	0	0	0	0	0	0	0	0	0	0	0	0	0	0	0	0	0	0	0	0	1126	0	0	0	0	0	0	0	0
e1a39d7ec93b7c00a365cbbe45ee9d1e		Vannella miroides	233	100	100	AY183888.1	13891	0	0	0	0	1166	0	0	0	0	0	0	0	0	0	152	0	0	0	0	0	0	0	0	0	0	0	0	0	0	0	0	0	0	0	397	0	0	0	0	0	0	0
0ae08bd4ce1b876389bff48c272d419a		Vannella planctonica	233	100	98.28	KP719193.1	6040	0	0	0	0	0	0	0	0	0	0	0	0	0	0	0	0	0	0	0	0	0	0	0	0	0	0	0	0	0	0	0	0	0	3036	0	0	0	0	0	0	179	0
0c74142fdea0f1b0f1881d403298dac3		Vannella planctonica	233	100	98.71	KP719193.1	3550	0	0	0	0	0	0	0	0	0	0	0	0	0	0	0	0	0	0	0	0	0	0	0	0	0	0	0	0	0	0	0	0	0	3112	0	0	0	0	0	0	73	0
1ba5fe105d21bfe99eee250204216b69		Vannella planctonica	270	100	98.89	KP719193.1	3065	0	0	0	0	0	0	0	0	0	0	0	2376	0	0	0	0	0	0	0	0	0	0	0	0	0	0	0	0	0	0	118	0	0	0	0	0	0	0	0	571	0	0
311cbdacb9e087095895681388eed6b5		Vannella planctonica	233	100	99.14	KP719193.1	916	0	0	0	0	0	0	0	0	0	0	0	0	0	0	0	0	0	0	0	0	0	0	648	0	0	0	0	0	0	0	0	0	0	0	0	0	0	0	0	0	268	0
312ebb8e2c22e746652b7eee3f93ab11		Vannella planctonica	233	100	96.14	KP719193.1	4089	0	0	0	0	911	265	0	0	0	0	0	0	0	0	0	0	0	0	0	0	0	0	175	0	0	0	0	0	0	0	0	0	0	0	0	0	0	0	0	0	0	0
41233267b3ac2afd986c4319b070c0ab		Vannella planctonica	233	100	97.42	KP719193.1	3898	0	0	0	0	0	0	0	0	0	0	0	0	0	0	0	0	0	0	0	0	0	0	0	0	0	0	0	0	0	0	0	0	0	0	0	0	0	0	0	0	0	0
46583a77559e93cbcb6129a036af0744		Vannella planctonica	233	100	97.85	KP719193.1	2448	0	0	0	0	0	0	0	0	0	0	0	0	0	0	0	0	0	0	0	0	0	0	0	0	0	0	0	0	0	0	0	0	0	2018	0	0	0	0	0	0	0	0
5de5cba1f71fcc0548698260722b357c		Vannella planctonica	233	100	99.57	KP719193.1	11481	0	0	0	0	0	0	0	0	0	0	0	0	0	0	0	0	0	0	610	0	0	0	341	0	0	0	0	0	0	0	0	0	0	877	0	0	0	0	0	0	0	0
6853d6f78cf2a080c51ce2f3f5ef63e6		Vannella planctonica	233	100	97	KP719193.1	552	0	0	0	0	0	178	0	0	0	0	0	0	0	0	0	0	0	0	0	0	0	0	152	0	0	0	0	0	0	0	0	0	0	0	0	0	0	0	0	0	0	0
898357eeb563978f2001634ededb5ca5		Vannella planctonica	232	100	97.42	KP719193.1	3749	0	0	0	0	2648	1101	0	0	0	0	0	0	0	0	0	0	0	0	0	0	0	0	0	0	0	0	0	0	0	0	0	0	0	0	0	0	0	0	0	0	0	0
8c4a3d10573292f4aeb7dfb9f369a7b8		Vannella planctonica	233	100	98.71	KP719193.1	2196	0	0	0	0	0	0	0	0	0	0	0	0	0	0	0	0	0	0	0	0	0	0	0	0	0	0	0	0	0	0	0	0	0	0	0	0	0	0	0	0	239	0
a9aa542f0a763117f2e1b50f251ce971		Vannella planctonica	233	100	99.14	KP719193.1	1888	0	0	0	0	0	0	0	0	0	0	0	0	0	0	0	0	0	0	0	0	0	0	54	0	0	0	0	0	215	0	0	0	0	0	0	0	0	0	0	0	0	0
acb052783ba961538d694351a3387773		Vannella planctonica	233	100	98.28	KP719193.1	742	0	0	0	0	0	0	0	0	0	0	0	0	0	0	0	0	0	0	0	0	0	0	0	0	0	0	0	0	204	0	0	0	0	0	0	0	0	0	0	0	0	0
acbda54b7a0af914af0ae0e908827ba1		Vannella planctonica	233	100	97.85	KP719193.1	5418	0	0	0	0	0	0	0	0	0	0	0	0	0	0	0	0	0	0	0	0	0	0	0	0	0	0	0	0	0	0	0	0	0	4634	0	0	0	0	0	0	0	0
aecb6a68b462b85006a08e0a4c577967		Vannella planctonica	233	100	97.85	KP719193.1	243	0	0	0	0	0	0	0	0	0	0	0	0	0	0	0	0	0	0	0	0	0	0	0	0	0	0	0	0	0	0	0	0	0	201	0	0	0	0	0	0	0	0
b82960c418b034f615fceee9477a403c		Vannella planctonica	233	100	98.28	KP719193.1	271	0	0	0	0	0	0	0	0	0	0	0	0	0	0	0	0	0	0	0	0	0	0	125	0	0	0	0	0	146	0	0	0	0	0	0	0	0	0	0	0	0	0
bb0babc7ec05ba3f1d81086f552f3979		Vannella planctonica	233	100	96.57	KP719193.1	1075	0	0	0	0	0	0	0	0	0	0	0	0	0	0	0	0	0	0	0	0	0	0	173	0	0	0	0	0	0	0	0	0	0	0	0	0	0	0	0	0	0	0
dff950c0a2695d126a3f380ee752c4d7		Vannella planctonica	233	100	98.28	KP719193.1	428	0	0	0	0	0	0	0	0	0	0	0	0	0	0	0	0	0	0	0	0	0	0	106	0	0	0	0	0	0	0	0	0	0	0	0	0	0	0	0	0	60	0
eb06ab972e7009509a410323f9d4e7da		Vannella planctonica	270	100	97.78	KP719193.1	1449	0	0	0	0	0	0	0	0	0	0	0	1028	0	0	0	0	0	0	0	0	0	0	0	0	0	0	0	0	0	0	0	0	0	0	0	0	0	0	0	421	0	0
ef855c458cee941a9ac3f58c2ea5f097		Vannella planctonica	233	100	100	KP719193.1	10927	0	0	0	0	0	0	0	0	0	0	0	0	0	0	0	0	0	0	0	0	0	0	540	0	0	0	0	0	0	0	0	0	0	1633	0	0	0	0	0	0	125	0
f12473cd0d118ec62c90d16806405526		Vannella planctonica	233	100	97.42	KP719193.1	881	0	0	0	0	355	0	0	0	0	0	0	0	0	0	0	0	0	0	0	0	0	0	0	0	0	0	0	0	0	0	0	0	0	0	0	0	0	0	0	0	0	0
fe1b62efbf244a4043de6b7022775d83		Vannella planctonica	233	100	97.85	KP719193.1	5819	0	0	0	0	0	413	0	0	0	0	0	0	0	0	0	0	0	0	0	0	0	0	331	0	0	0	0	0	0	0	0	0	0	0	0	0	0	0	0	0	0	0
2029da0b26175cd2e3a305023cd46203		Vannella simplex	234	100	99.57	GQ265434.1	1483	0	0	0	0	0	197	0	0	0	0	0	0	0	0	0	0	0	0	0	0	0	0	81	0	0	0	0	0	0	0	0	0	0	1205	0	0	0	0	0	0	0	0
39a5960ef67d57039befd9103ee784a0		Vannella simplex	234	100	100	GQ265427.1	12119	0	0	0	0	0	0	0	0	0	0	0	0	0	0	0	0	0	0	0	0	0	0	0	0	0	0	0	0	0	0	0	0	0	5776	0	0	5114	977	0	0	75	0
63709e4dacf4543343573a452c7751b5		Vannella simplex	234	100	99.56	GQ265426.1	4076	0	0	0	0	0	0	0	0	0	0	0	0	0	0	0	0	0	0	0	0	0	0	0	0	0	0	0	0	0	0	0	0	0	1187	2889	0	0	0	0	0	0	0
7141f67b8066c65fbb0846aa22f1ad99		Vannella simplex	233	100	99.15	GQ265434.1	871	0	0	0	0	750	0	0	0	0	0	0	0	0	0	0	0	0	0	0	0	0	0	0	0	0	0	0	0	0	0	0	0	0	0	0	0	0	0	0	0	0	0
81b47ff05c45e9caeb6dc95277127334		Vannella simplex	234	100	100	GQ265426.1	19886	0	0	0	0	0	0	0	0	0	0	0	0	0	0	0	0	0	0	0	0	0	0	425	0	0	0	0	0	0	0	0	0	0	0	0	0	0	0	0	0	0	0
952997ce9bf926a5b252d1b7a5445af0		Vannella simplex	233	100	100	GQ265433.1	598	0	0	0	0	244	0	0	0	0	0	0	0	0	0	0	0	0	0	0	0	0	0	0	0	0	0	0	0	0	0	0	0	0	0	0	0	0	0	0	0	164	0
0a71a3a4657ff5e531685e24cbe695dd		Vannella sp.	233	100	100	AY929912.1	3098	0	0	0	0	0	0	0	0	0	0	0	0	0	0	0	0	0	0	0	0	0	0	0	0	0	0	0	0	0	0	0	0	0	0	0	0	0	0	0	0	1049	0
1c441ca220abb2a53cd512e6cb9cd349		Vannella sp.	233	100	99.14	LN650681.1	2453	0	0	0	0	0	0	0	0	0	0	0	0	0	0	0	0	0	0	0	0	0	0	0	0	0	0	0	0	0	0	0	0	0	0	1731	0	0	0	0	0	210	0
1c5626e676c175012938b10c3238d149		Vannella sp.	233	100	97.85	AY929912.1	1225	0	0	0	0	0	0	0	0	0	0	0	0	0	0	0	0	0	0	0	0	0	0	0	0	0	0	0	0	0	0	0	0	0	0	0	0	0	0	0	0	365	0
1f03d993e2225e7424b835176eb67618		Vannella sp.	233	100	99.56	GU923454.1	8804	0	0	0	0	659	0	0	0	0	0	0	0	0	0	0	0	0	0	0	0	0	0	0	0	0	0	0	0	0	0	0	0	0	894	0	0	0	0	0	0	0	0
23241a8fec13d372288fd01d61cc3628		Vannella sp.	233	100	99.14	LN650681.1	1932	0	0	0	0	0	0	0	0	0	0	0	0	0	0	0	0	0	0	0	0	0	0	0	0	0	0	0	0	0	0	0	0	0	0	0	0	0	0	0	0	447	0
308bd5e6b50cfca55012d55f21e0c35b		Vannella sp.	233	100	94.78	AY929912.1	66	0	0	0	0	0	0	0	0	0	0	0	0	0	0	0	0	0	0	0	0	0	0	0	0	0	0	0	0	0	0	0	0	0	0	0	0	0	0	0	0	14	0
30cbed10715fbb37044a1eae63666e95		Vannella sp.	233	100	99.14	AY929912.1	3132	0	0	0	0	0	0	0	0	0	0	0	0	0	0	0	0	0	0	0	0	0	0	0	0	0	0	0	0	0	0	0	0	0	0	1378	0	0	0	0	0	728	0
8c88cdff972254f76e97263c3e3e1962		Vannella sp.	233	100	97.85	LN650681.1	78	0	0	0	0	0	0	0	0	0	0	0	0	0	0	0	0	0	0	0	0	0	0	0	0	0	0	0	0	0	0	0	0	0	0	0	0	0	0	0	0	22	0
94e4576f7e48e5fa75a7aac3a678ed92		Vannella sp.	233	100	99.57	AY929912.1	3122	0	0	0	0	0	0	0	0	0	0	0	0	0	0	0	0	0	0	0	0	0	0	0	0	0	0	0	0	0	0	0	0	0	0	0	0	0	0	0	0	600	0
a0369ac9c133842bed2fba8f67a76aca		Vannella sp.	233	100	97.42	LN650681.1	111	0	0	0	0	0	0	0	0	0	0	0	0	0	0	0	0	0	0	0	0	0	0	0	0	0	0	0	0	0	0	0	0	0	0	0	0	0	0	0	0	41	0
c4f05da8a6c20a4568156be0ae361e46		Vannella sp.	233	100	99.57	AY929912.1	8949	0	0	0	0	0	0	0	0	0	0	0	0	0	0	0	0	0	0	0	0	0	0	0	0	0	0	0	0	0	0	0	0	0	0	3199	0	0	0	0	0	1315	0
c5473d242154edf40145ae1ced559d4a		Vannella sp.	233	100	99.13	AY929912.1	74	0	0	0	0	0	0	0	0	0	0	0	0	0	0	0	0	0	0	0	0	0	0	0	0	0	0	0	0	0	0	0	0	0	0	0	0	0	0	0	0	39	0
ce00cf74eb3164b333d52d3b5a9c8600		Vannella sp.	233	100	98.85	AY929912.1	111	0	0	0	0	0	0	0	0	0	0	0	0	0	0	0	0	0	0	0	0	0	0	0	0	0	0	0	0	0	0	0	0	0	0	0	0	0	0	0	0	50	0
18279a19e49a521e92aace463dafc669	Vahlkampfia	Vahlkampfia avara	283	100	96.18	JQ271723.1	7937	0	0	0	0	0	0	0	0	0	0	0	0	0	0	0	0	0	0	0	0	0	0	0	0	0	0	0	0	951	0	0	0	0	0	0	0	0	0	0	0	0	0
6e9ffdef5ce3490816d0229784386219		Vahlkampfia avara	283	100	95.49	JQ271723.1	274	0	0	0	0	0	0	0	0	0	0	0	0	0	0	0	0	0	0	0	0	0	0	0	90	0	0	0	0	0	0	0	0	0	0	0	0	0	0	0	0	0	0
d7f77df95536bc04abb3d278d98c5d63		Vahlkampfia inornata	294	100	92.23	AJ224887.1	622	0	0	0	0	0	0	0	0	0	0	0	0	0	0	0	0	371	0	0	0	0	0	0	0	0	0	0	0	0	0	0	0	0	0	0	0	0	0	0	0	0	0
ec3cd3f837fdd69cd729a633dfaa2d9c		Vahlkampfia inornata	293	100	97.61	AJ224887.1	225	0	146	0	0	0	0	0	0	79	0	0	0	0	0	0	0	0	0	0	0	0	0	0	0	0	0	0	0	0	0	0	0	0	0	0	0	0	0	0	0	0	0
d6f84e399d17351cf0abed5a8c54ad4c		Vahlkampfia lobospinosa	298	100	100	M98052.1	43653	0	4371	36919	72	0	0	0	0	0	0	0	0	0	0	0	1079	0	0	0	0	0	0	16	0	0	0	5	186	109	0	0	0	0	0	0	0	0	0	0	0	0	0
[truncated: 65 more columns]
