# Supplementary material for: Cartography of Free-Living Amoebae in Soil in Guadeloupe (French West Indies) Using DNA Metabarcoding
Source: Pathogens. 2020 Jun 4;9(6):440. doi: 10.3390/pathogens9060440 (PMC7350318; doi:10.3390/pathogens9060440)
Supplement: Supplementary file 1 [file pathogens-09-00440-s001.zip › Reynaud et al_suppl/Table S2_Nf genotype.xlsx]

## Sheet: Feuil1
Sequence type	Sequence	Description	Max Score	Total Score	Query Cover	E value	Per. Ident	Accession	genotype
18S rRNA	AGTTTGATTGACAGGTTAATAGCCCTTTCTTGATTGTGTGGTGGGTAGTGCATGGCCGTTTCCAGTTCGTGGAGTGATCTGTCTTGTTAATTCAGATAACGAACGAGACCTAAGCCTTTAACTAGCCGTAGGCCTCTTCCTTCGGGGAGGGGTTAGTTTGTCGGGACTGGCTTTTAGCCTGTTCCAAAACCTACGTGACTTTTGTCAGCTTCTTAAAGGGACTTCATTCGTTCTTGTAGAATGAGGAAGATTTAGGCCATAA	Naegleria fowleri 18S ribosomal RNA gene, partial sequence	484	484	1	6e-133	100.00%	KY062165.1
ITS1	TAAAAAAGGTGAAAACCTTTTTTCCATTTACAAAAAATAACTCTGTGCAATGGAGCACACGGCTCGTGTATCGATGAAGCCCGCGGCAAAAAGCGATATGTAATGAGATTCGTTAGCCTCGAGATTCATCAAATTGGTGAACACAGTCTGGACCTCGCAAGAGGTACTTACGTTAGAGTGCTAGTTTTATATCAATTGATACTGGTAAAAGGTGTATTTAATCAATAGATTTTTACGCCCTAGCTGGTTATGCCGGATTCTCTTTGAGAAAACCGGATTGTCCCATTTGAAATTTTTTCAAATGGTCAATCTTTTATTTAACTAGCCTCTAATGTGAGAGGGTACCCCCTGGATTTAAGCATATT	Naegleria fowleri isolate 2 internal transcribed spacer 1, partial sequence; 5.8S ribosomal RNA gene, complete sequence; and internal transcribed spacer 2, partial sequence	675	675	1	0.0	100.00%	KX909928.1	2
