# Supplementary material for: Cartography of Free-Living Amoebae in Soil in Guadeloupe (French West Indies) Using DNA Metabarcoding
Source: Pathogens. 2020 Jun 4;9(6):440. doi: 10.3390/pathogens9060440 (PMC7350318; doi:10.3390/pathogens9060440)
Supplement: Supplementary file 1 [file pathogens-09-00440-s001.zip › Reynaud et al_suppl/Table S3_GPS.xlsx]

## Sheet: Metagenome.environmental.1.0
sample_name	isolation_source	*collection_date	ID localisation	soil collected near …	*geo_loc_name	*lat_lon
LS37_S38	soil cultured at 37 degrees celsius	25-Jan-2018	LS	pond	Les Saintes	15.85 N 61.64 W
LS44_S41	soil cultured at 44 degrees celsius	25-Jan-2018	LS	pond	Les Saintes	15.85 N 61.64 W
MG37_S4	soil cultured at 37 degrees celsius	04-Feb-2018	MG	pond	Marie-Galante	15.92 N 61.27 W
MG44_S48	soil cultured at 44 degrees celsius	04-Feb-2018	MG	pond	Marie-Galante	15.92 N 61.27 W
TR37_S39	soil cultured at 37 degrees celsius	01-Feb-2018	TR	river	Basse-Terre	15.98 N 61.64 W
TR44_S24	soil cultured at 44 degrees celsius	01-Feb-2018	TR	river	Basse-Terre	15.98 N 61.64 W
TR30_S45	soil cultured at 30 degrees celsius	22-Oct-2018	TR	river	Basse-Terre	15.98 N 61.64 W
TR37bis_S39	soil cultured at 37 degrees celsius	22-Oct-2018	TR	river	Basse-Terre	15.98 N 61.64 W
TR44_S33	soil cultured at 44 degrees celsius	22-Oct-2018	TR	river	Basse-Terre	15.98 N 61.64 W
TRsol_S44	soil no culture	22-Oct-2018	TR	river	Basse-Terre	15.98 N 61.64 W
Dole37_S9	soil cultured at 37 degrees celsius	01-Feb-2018	Dolé	hot spring	Basse-Terre	15.99 N 61.67 W
Bain.des.Amours37_S8	soil cultured at 37 degrees celsius	21-Aug-2018	Bain des Amours	hot spring	Basse-Terre	15.99 N 61.67 W
Bassinbleu37_S3	soil cultured at 37 degrees celsius	13-Aug-2018	Bassin Bleu	hot spring	Basse-Terre	16.02 N 61.66 W
BT37_S9	soil cultured at 37 degrees celsius	01-Feb-2018	Baillif	river	Basse-Terre	16.02 N 61.75 W
BT44_S30	soil cultured at 44 degrees celsius	01-Feb-2018	Baillif	river	Basse-Terre	16.02 N 61.75 W
CBE37_S3	soil cultured at 37 degrees celsius	01-Feb-2018	Capesterre-Belle-Eau	pond	Basse-Terre	16.03 N 61.63 W
CBE44_S36	soil cultured at 44 degrees celsius	01-Feb-2018	Capesterre-Belle-Eau	pond	Basse-Terre	16.03 N 61.63 W
SC37_S44	soil cultured at 37 degrees celsius	01-Feb-2018	Saint Claude	hot spring	Basse-Terre	16.03 N 61.67 W
SC44_S47	soil cultured at 44 degrees celsius	01-Feb-2018	Saint Claude	hot spring	Basse-Terre	16.03 N 61.67 W
MCP30	soil cultured at 30 degrees celsius	15-May-2015	Matouba	hot spring	Basse-Terre	16.03 N 61.67 W
MCP37	soil cultured at 37 degrees celsius	15-May-2015	Matouba	hot spring	Basse-Terre	16.03 N 61.67 W
MCP44	soil cultured at 44 degrees celsius	15-May-2015	Matouba	hot spring	Basse-Terre	16.03 N 61.67 W
MSP	soil no culture	15-May-2015	Matouba	hot spring	Basse-Terre	16.03 N 61.67 W
BainJaune37_S1	soil cultured at 37 degrees celsius	21-Aug-2018	Bain Jaune	hot spring	Basse-Terre	16.03 N 61.67 W
GrosseCorde37_S10	soil cultured at 37 degrees celsius	21-Aug-2018	Grosse-Corde	hot spring	Basse-Terre	16.038 N 61.636 W
BainsChauds37_S12	soil cultured at 37 degrees celsius	13-Aug-2018	Bain Chaud	hot spring	Basse-Terre	16.04 N 61.65 W
Paradise37_S11	soil cultured at 37 degrees celsius	21-Aug-2018	Paradise	hot spring	Basse-Terre	16.041 N 61.638 W
Matouba37_S2	soil cultured at 37 degrees celsius	23-Jan-2018	Matouba	hot spring	Basse-Terre	16.05 N 61.67 W
VH37_S15	soil cultured at 37 degrees celsius	01-Feb-2018	Vieux Habitant	river	Basse-Terre	16.07 N 61.76 W
VH44_S6	soil cultured at 44 degrees celsius	01-Feb-2018	Vieux Habitant	river	Basse-Terre	16.07 N 61.76 W
GY37_S33	soil cultured at 37 degrees celsius	01-Feb-2018	Goyave	river	Basse-Terre	16.13 N 61.58 W
GY44_S12	soil cultured at 44 degrees celsius	01-Feb-2018	Goyave	river	Basse-Terre	16.13 N 61.58 W
BOU30_S24	soil cultured at 30 degrees celsius	22-Oct-2018	Bouillante	river	Basse-Terre	16.13 N 61.77 W
BOU37_S18	soil cultured at 37 degrees celsius	22-Oct-2018	Bouillante	river	Basse-Terre	16.13 N 61.77 W
BOU44_S67	soil cultured at 44 degrees celsius	22-Oct-2018	Bouillante	river	Basse-Terre	16.13 N 61.77 W
BOUsol_S37	soil no culture	22-Oct-2018	Bouillante	river	Basse-Terre	16.13 N 61.77 W
BOU44_S17	soil cultured at 44 degrees celsius	23-Jan-2018	Bouillante	river	Basse-Terre	16.13 N 61.77 W
DESI37_S45	soil cultured at 37 degrees celsius	03-Feb-2018	La Désirade	pond	La Désirade	16.17 N 61.12 W
DESI44_S42	soil cultured at 44 degrees celsius	03-Feb-2018	La Désirade	pond	La Désirade	16.17 N 61.12 W
TRAV30_S38	soil cultured at 30 degrees celsius	22-Oct-2018	Traversée	river	Basse-Terre	16.18 N 61.71 W
TRAV37_S32	soil cultured at 37 degrees celsius	22-Oct-2018	Traversée	river	Basse-Terre	16.18 N 61.71 W
TRAV44_S26	soil cultured at 44 degrees celsius	22-Oct-2018	Traversée	river	Basse-Terre	16.18 N 61.71 W
TRAVsol_S23	soil no culture	22-Oct-2018	Traversée	river	Basse-Terre	16.18 N 61.71 W
PB30_S58	soil cultured at 30 degrees celsius	22-Oct-2018	Petit-Bourg	river	Basse-Terre	16.21 N 61.60 W
PB37_S52	soil cultured at 37 degrees celsius	22-Oct-2018	Petit-Bourg	river	Basse-Terre	16.21 N 61.60 W
PB44_S46	soil cultured at 44 degrees celsius	22-Oct-2018	Petit-Bourg	river	Basse-Terre	16.21 N 61.60 W
PBsol_S16	soil no culture	22-Oct-2018	Petit-Bourg	river	Basse-Terre	16.21 N 61.60 W
PB37_S27	soil cultured at 37 degrees celsius	01-Feb-2018	Petit-Bourg	river	Basse-Terre	16.21 N 61.65 W
PB44_S18	soil cultured at 44 degrees celsius	01-Feb-2018	Petit-Bourg	river	Basse-Terre	16.21 N 61.65 W
SA37_S1	soil cultured at 37 degrees celsius	16-Jan-2018	Sainte-Anne	pond	Grande-Terre	16.23 N 61.41 W
SA44_S40	soil cultured at 44 degrees celsius	16-Jan-2018	Sainte-Anne	pond	Grande-Terre	16.23 N 61.41 W
LG30_S27	soil cultured at 30 degrees celsius	10-Sep-2018	Le Gosier	pond	Grande-Terre	16.23 N 61.46 W
LG37_S21	soil cultured at 37 degrees celsius	10-Sep-2018	Le Gosier	pond	Grande-Terre	16.23 N 61.46 W
LGsol_S57	soil no culture	10-Sep-2018	Le Gosier	pond	Grande-Terre	16.23 N 61.46 W
ASP	soil no culture	11-May-2015	Les Abymes	pond	Grande-Terre	16.23 N 61.52 W
LA30_S20	soil cultured at 30 degrees celsius	16-Jan-2018	Les Abymes_2	pond	Grande-Terre	16.23 N 61.52 W
LA37_S69	soil cultured at 37 degrees celsius	16-Jan-2018	Les Abymes_2	pond	Grande-Terre	16.23 N 61.52 W
LA44_S28	soil cultured at 44 degrees celsius	16-Jan-2018	Les Abymes_2	pond	Grande-Terre	16.23 N 61.52 W
LAsol_S50	soil no culture	16-Jan-2018	Les Abymes_2	pond	Grande-Terre	16.23 N 61.52 W
ACP30	soil cultured at 30 degrees celsius	20-May-2015	Les Abymes	pond	Grande-Terre	16.23 N 61.52 W
ACP37	soil cultured at 37 degrees celsius	20-May-2015	Les Abymes	pond	Grande-Terre	16.23 N 61.52 W
ACP44	soil cultured at 44 degrees celsius	20-May-2015	Les Abymes	pond	Grande-Terre	16.23 N 61.52 W
PN37_S14	soil cultured at 37 degrees celsius	23-Jan-2018	Pointe Noire	river	Basse-Terre	16.23 N 61.79 W
PN44_S35	soil cultured at 44 degrees celsius	23-Jan-2018	Pointe Noire	river	Basse-Terre	16.23 N 61.79 W
Morphy37_S6	soil cultured at 37 degrees celsius	05-Aug-2018	Morphy	hot spring	Basse-Terre	16.25 N 61.80 W
SF30_S40	soil cultured at 30 degrees celsius	09-Sep-2018	Saint François	pond	Grande-Terre	16.26 N 61.31 W
SF44_S28	soil cultured at 44 degrees celsius	09-Sep-2018	Saint François	pond	Grande-Terre	16.26 N 61.31 W
BM30_S65	soil cultured at 30 degrees celsius	22-Oct-2018	Baie Mahault	river	Grande-Terre	16.26 N 61.59 W
BM37_S59	soil cultured at 37 degrees celsius	22-Oct-2018	Baie Mahault	river	Grande-Terre	16.26 N 61.59 W
BM44_S53	soil cultured at 44 degrees celsius	22-Oct-2018	Baie Mahault	river	Grande-Terre	16.26 N 61.59 W
BMsol_S51	soil no culture	22-Oct-2018	Baie Mahault	river	Grande-Terre	16.26 N 61.59 W
SF37_S2	soil cultured at 37 degrees celsius	16-Jan-2018	Saint François_2	pond	Grande-Terre	16.27 N 61.29 W
SF44_S10	soil cultured at 44 degrees celsius	16-Jan-2018	Saint François_2	pond	Grande-Terre	16.27 N 61.29 W
SFsol_S15	soil no culture	16-Jan-2018	Saint François_2	pond	Grande-Terre	16.27 N 61.29 W
LAM30_S17	soil cultured at 30 degrees celsius	22-Oct-2018	Lamentin	pond	Grande-Terre	16.27 N 61.63 W
LAM37_S66	soil cultured at 37 degrees celsius	22-Oct-2018	Lamentin	pond	Grande-Terre	16.27 N 61.63 W
LAM44_S60	soil cultured at 44 degrees celsius	22-Oct-2018	Lamentin	pond	Grande-Terre	16.27 N 61.63 W
LAMsol_S30	soil no culture	22-Oct-2018	Lamentin	pond	Grande-Terre	16.27 N 61.63 W
FR37_S20	soil cultured at 37 degrees celsius	23-Jan-2018	Ferry	river	Basse-Terre	16.28 N 61.80 W
FR44_S29	soil cultured at 44 degrees celsius	23-Jan-2018	Ferry	river	Basse-Terre	16.28 N 61.80 W
GF330_S61	soil cultured at 30 degrees celsius	09-Sep-2018	Grand Fond3	pond	Grande-Terre	16.29 N 61.45 W
GF337_S55	soil cultured at 37 degrees celsius	09-Sep-2018	Grand Fond3	pond	Grande-Terre	16.29 N 61.45 W
GF3sol_S36	soil no culture	09-Sep-2018	Grand Fond3	pond	Grande-Terre	16.29 N 61.45 W
SR37_S8	soil cultured at 37 degrees celsius	23-Jan-2018	Sainte Rose	pond	Basse-Terre	16.29 N 61.66 W
SR44_S11	soil cultured at 44 degrees celsius	23-Jan-2018	Sainte Rose	pond	Basse-Terre	16.29 N 61.66 W
GF230_S54	soil cultured at 30 degrees celsius	09-Sep-2018	Grand Fond2	pond	Grande-Terre	16.30 N 61.38 W
GF237_S48	soil cultured at 37 degrees celsius	09-Sep-2018	Grand Fond2	pond	Grande-Terre	16.30 N 61.38 W
GF2sol_S29	soil cultured at no culture	09-Sep-2018	Grand Fond2	pond	Grande-Terre	16.30 N 61.38 W
MOU30_S47	soil cultured at 30 degrees celsius	09-Sep-2018	Le Moule_2	pond	Grande-Terre	16.31 N 61.32 W
MOU37_S41	soil cultured at 37 degrees celsius	09-Sep-2018	Le Moule_2	pond	Grande-Terre	16.31 N 61.32 W
MOU44_S35	soil cultured at 44 degrees celsius	09-Sep-2018	Le Moule_2	pond	Grande-Terre	16.31 N 61.32 W
MOUsol_S22	soil no culture	09-Sep-2018	Le Moule_2	pond	Grande-Terre	16.31 N 61.32 W
LM44_S34	soil cultured at 44 degrees celsius	16-Jan-2018	Le Moule	pond	Grande-Terre	16.31 N 61.32 W
DH37_S26	soil cultured at 37 degrees celsius	23-Jan-2018	Deshaies	pond	Basse-Terre	16.32 N 61.80 W
DH44_S23	soil cultured at 44 degrees celsius	23-Jan-2018	Deshaies	pond	Basse-Terre	16.32 N 61.80 W
MAL44_S16	soil cultured at 44 degrees celsius	16-Jan-2018	Morne-à-l'Eau	pond	Grande-Terre	16.33 N 61.47 W
MAL30_S68	soil cultured at 30 degrees celsius	09-Sep-2018	Morne-à-l'Eau	river	Grande-Terre	16.34 N 61.46 W
MAL37_S62	soil cultured at 37 degrees celsius	09-Sep-2018	Morne-à-l'Eau	river	Grande-Terre	16.34 N 61.46 W
MALsol_S43	soil no culture	09-Sep-2018	Morne-à-l'Eau	river	Grande-Terre	16.34 N 61.46 W
VF37_S32	soil cultured at 37 degrees celsius	23-Jan-2018	Vieux Fort	pond	Basse-Terre	16.35 N 61.76 W
VF44_S5	soil cultured at 44 degrees celsius	23-Jan-2018	Vieux Fort	pond	Basse-Terre	16.35 N 61.76 W
PC44_S22	soil cultured at 44 degrees celsius	16-Jan-2018	Petit Canal	pond	Grande-Terre	16.38 N 61.48 W
AnseB30_S31	soil cultured at 30 degrees celsius	22-Oct-2018	Anse Bertrand	pond	Grande-Terre	16.46 N 61.52 W
AnseB37_S25	soil cultured at 37 degrees celsius	22-Oct-2018	Anse Bertrand	pond	Grande-Terre	16.46 N 61.52 W
AnseB44_S19	soil cultured at 44 degrees celsius	22-Oct-2018	Anse Bertrand	pond	Grande-Terre	16.46 N 61.52 W
AnseBsol_S64	soil no culture	22-Oct-2018	Anse Bertrand	pond	Grande-Terre	16.46 N 61.52 W
AB44_S46	soil cultured at 44 degrees celsius	16-Jan-2018	Anse Bertrand2	pond	Grande-Terre	16.49 N 61.46 W
