# Supplementary material for: Cartography of Free-Living Amoebae in Soil in Guadeloupe (French West Indies) Using DNA Metabarcoding
Source: Pathogens. 2020 Jun 4;9(6):440. doi: 10.3390/pathogens9060440 (PMC7350318; doi:10.3390/pathogens9060440)
Supplement: Supplementary file 1 [file pathogens-09-00440-s001.zip › Reynaud et al_suppl/Table S5_ASV genus level DESeq2 normalized.xls]

## Sheet: Feuil1
	AB44_S46	ACP30	ACP37	ACP44	AnseB30_S31	AnseB37_S25	AnseB44_S19	AnseBsol_S64	ASP	Bain.des.Amours37_S8	BainJaune37_S1	BainsChauds37_S12	Bassinbleu37_S3	BM30_S65	BM37_S59	BM44_S53	BMsol_S51	BOU30_S24	BOU37_S18	BOU44_S17	BOU44_S67	BOUsol_S37	BT37_S9	BT44_S30	CBE37_S3	CBE44_S36	DESI37_S45	DESI44_S42	DH37_S26	DH44_S23	Dole37_S9	FR37_S20	FR44_S29	GF230_S54	GF237_S48	GF2sol_S29	GF330_S61	GF337_S55	GF3sol_S36	GrosseCorde37_S10	GY37_S33	GY44_S12	LA30_S20	LA37_S69	LA44_S28	LAM30_S17	LAM37_S66	LAM44_S60	LAMsol_S30
Vermamoeba	43801	1484	19911	32072	1284	621	13717	0	317	0	432	4570	583	0	1292	25351	1062	0	2837	7122	10534	0	16934	46771	47398	81688	27696	4450	23842	23	2440	1203	28660	1233	36	579	3963	9468	538	456	9762	49252	2911	3736	23555	0	0	0	515
Ammopiptanthus mongolicus	30515	109	2936	51222	0	135	2855	0	0	0	0	0	0	0	481	9815	0	0	217	20923	2017	0	2930	18004	199	946	14001	9119	2083	43054	0	33582	29	0	516	0	0	0	0	6175	584	20209	0	1047	42062	0	0	0	0
Ambiguous_taxa	0	3785	0	0	2345	7796	3400	0	86	47112	80216	41490	44042	0	187	6578	0	0	2946	1243	150	0	2845	1155	997	232	326	1658	883	18919	60651	210	0	0	0	0	0	0	29	9560	21640	668	0	227	1219	0	405	0	1331
Naegleria	5742	1702	1592	128	219	1705	0	0	0	1362	2429	881	0	111	3158	6275	0	130	0	2929	0	0	31117	5287	23303	0	15293	16080	6813	104	1097	17091	0	0	0	0	0	882	0	39766	17895	5690	0	307	743	0	0	0	192
Colpoda	0	0	0	0	37040	38005	0	0	746	0	0	0	0	20101	44211	1421	1945	654	8339	0	40542	0	488	0	0	0	1760	0	0	0	0	0	0	347	5302	0	0	53751	145	0	13277	0	0	17605	0	39751	72806	5810	0
Aspergillus	208	0	8	166	0	57	245	2082	175	0	0	0	0	0	0	1318	2446	0	0	28494	0	2214	28	130	31	1968	28	496	26319	275	0	307	38489	0	0	2230	0	0	0	0	0	3411	0	0	3247	0	0	0	2218
Tetrahymena	0	0	0	5	285	0	0	0	45	0	0	0	0	0	0	0	0	14792	19034	0	0	470	0	0	0	0	0	0	0	0	0	0	0	5434	0	0	0	0	0	0	17	0	777	0	0	0	0	76758	0
Vannella	0	0	0	0	12427	3247	0	0	0	0	0	5817	0	0	152	0	0	0	610	0	0	0	3180	0	39	0	0	0	720	0	118	0	0	28588	14453	0	5114	977	0	1793	9112	0	56024	23238	0	0	0	0	0
Acari	0	41	0	0	0	0	0	0	12240	0	0	0	0	153	0	0	0	0	0	0	0	45567	0	0	0	0	0	0	0	0	0	0	0	0	927	0	6620	0	15773	0	0	157	0	0	0	0	0	0	0
Rhabditida	0	0	0	0	238	33	0	0	0	0	0	0	0	11466	1502	0	1082	0	423	0	0	0	6	0	0	0	0	0	0	0	0	0	0	16510	23481	0	0	0	461	0	0	0	706	0	0	740	81	0	0
Phymatotrichopsis	0	0	0	0	0	0	0	0	80	0	0	0	0	0	0	0	0	0	102	0	0	0	525	160	0	0	60	0	0	0	0	0	0	3012	862	7629	0	0	0	0	347	47	0	0	0	0	0	0	0
metagenome	0	321	107	0	2042	2786	12776	0	264	0	378	453	0	482	769	76	369	0	435	1070	1292	0	518	744	60	0	298	2168	407	0	0	87	670	0	0	0	0	2535	284	0	280	372	0	0	0	0	0	0	4530
Ochromonas	0	0	0	0	258	0	0	0	0	0	0	6771	0	0	0	0	0	0	0	0	1303	0	111	524	136	0	3064	0	0	0	58	0	0	0	0	0	0	0	0	0	903	486	0	0	0	0	0	0	0
Acanthamoeba	0	1342	4252	0	0	0	0	0	0	22394	0	0	172	0	0	0	0	0	0	0	0	0	785	324	4482	0	38	1415	0	0	470	1882	0	0	0	0	0	0	0	0	212	168	0	0	0	0	0	0	0
uncultured	0	64	55	0	0	0	582	0	60	0	0	0	0	0	0	6952	406	169	0	19278	9802	0	3660	2785	631	0	260	5393	0	2185	1790	2470	0	151	0	0	0	0	65	684	561	523	0	0	647	0	0	0	0
Telaepolella tubasferens	0	0	33	0	0	0	0	0	0	0	0	0	0	0	0	481	0	0	0	119	0	0	169	245	0	0	4997	1024	11997	7575	0	11473	0	0	0	0	0	0	0	0	464	166	0	0	669	0	0	0	0
Mortierella	0	16609	59	0	0	0	0	0	395	0	0	0	0	0	0	0	0	0	0	0	0	0	0	0	0	0	0	0	0	0	0	0	0	0	0	0	0	0	1609	0	0	0	0	0	10833	0	0	0	0
LKM11	0	0	0	21	0	0	0	0	0	0	0	0	0	0	0	0	0	0	0	0	0	0	36	0	0	0	0	0	0	0	0	0	0	0	0	0	2142	0	266	0	7	0	0	0	0	0	0	0	0
Navicula	0	0	0	0	0	0	0	0	0	0	0	0	0	0	0	0	0	0	0	0	0	0	11	0	0	0	182	0	0	0	0	0	0	0	0	5508	0	0	0	0	0	0	0	0	0	0	0	0	0
Vahlkampfia	0	4517	36919	72	0	0	0	0	79	0	0	0	0	0	0	1079	371	0	0	0	0	0	16	90	0	0	5	186	1059	0	0	0	0	0	0	0	0	0	0	0	0	0	0	0	0	0	0	0	0
Araeolaimida	0	0	0	0	0	0	0	0	0	0	0	0	0	0	0	0	0	0	188	0	0	0	0	0	0	0	0	0	0	0	0	0	0	0	0	0	3350	3083	2067	0	36	0	10880	0	0	163	0	0	605
Archaeorhizomyces	0	0	0	0	0	0	0	0	0	0	0	0	0	0	0	0	0	0	0	0	0	0	0	0	0	0	0	0	0	0	0	0	0	0	0	0	0	0	8207	0	0	0	0	0	0	0	0	0	0
Chaetonotida	0	0	0	0	462	363	0	0	0	0	0	0	0	0	0	0	0	0	108	0	0	2209	43	0	157	0	0	0	0	0	0	0	0	873	0	0	0	0	0	0	17	0	0	0	0	0	0	0	0
Podocopida	0	0	0	0	0	0	0	0	0	0	0	0	0	0	0	0	0	0	0	0	0	336	0	0	0	0	0	0	0	0	0	0	0	0	0	0	0	0	0	0	0	0	0	0	0	0	0	0	0
Ploimida	0	0	0	0	0	1387	0	0	0	0	0	0	0	0	0	0	0	0	2462	0	0	0	0	0	0	0	0	0	0	0	0	0	0	0	0	0	0	0	0	0	0	0	1157	0	0	754	0	0	0
Dorylaimida	0	0	0	0	0	0	376	2580	1013	0	0	0	0	0	0	0	0	0	0	0	0	0	0	0	0	0	0	0	0	6	0	0	0	0	0	0	0	0	1458	0	0	0	0	0	0	0	0	0	613
Gonostomum	0	0	0	0	0	0	0	0	0	0	0	0	0	0	0	0	0	4305	122	0	0	0	0	0	0	0	0	0	0	0	0	0	0	0	0	0	0	0	0	0	0	0	0	0	0	270	0	0	0
Cyclidium	0	0	0	0	134	137	0	0	0	0	0	0	0	0	0	0	0	4283	0	0	0	0	107	0	0	0	57	0	0	0	0	0	0	0	0	0	0	0	0	0	134	0	0	0	0	1763	0	0	0
Euplotes	0	0	0	0	0	0	0	0	101	0	0	0	0	752	0	0	0	18761	166	0	0	0	0	0	0	0	0	0	0	0	0	0	0	0	0	0	0	0	0	0	0	0	0	0	0	0	0	0	0
Enoplida	86	0	0	0	0	0	0	0	0	0	0	0	0	0	0	0	0	0	0	0	0	0	0	0	75	0	0	0	0	0	0	0	0	0	0	0	0	0	0	0	0	0	0	0	0	0	0	0	0
Zoopagales	0	0	0	0	706	275	0	0	0	0	0	0	0	303	223	0	422	0	0	0	0	0	32	0	0	0	0	0	0	0	0	0	0	0	368	0	0	0	0	5679	0	0	0	1033	0	0	0	0	0
Poterioochromonas	0	0	0	0	0	0	0	0	0	0	0	0	0	0	0	0	0	1142	0	0	0	0	263	0	142	0	493	0	0	0	0	0	0	0	0	0	0	0	0	0	288	0	0	0	0	0	0	0	0
Neobodo	0	0	0	0	0	0	0	0	0	5066	479	0	0	116	0	0	0	0	0	0	0	0	277	0	50	0	99	0	0	0	160	0	0	0	0	0	0	0	194	0	435	0	0	0	0	0	0	0	0
Pinnularia	958	0	0	0	0	0	216	0	0	0	0	0	0	0	0	512	0	0	0	766	0	0	394	613	315	0	123	0	0	0	0	0	0	266	0	2815	0	0	13	0	255	0	0	0	0	0	0	0	0
Parabodo	0	0	0	0	37	0	0	0	0	0	0	0	0	0	0	0	0	273	3565	0	0	0	2998	0	0	0	0	0	0	0	0	0	0	0	0	0	0	0	0	0	0	0	0	0	0	0	0	0	0
Neodalyellida	0	0	0	0	0	0	1221	3053	0	0	0	0	0	0	0	0	0	0	0	0	0	0	0	0	0	0	0	0	0	0	0	0	0	0	0	0	0	0	0	0	0	0	0	0	0	0	0	0	0
Jaoa	0	0	0	0	0	0	0	0	0	0	0	0	0	0	0	0	0	0	0	0	0	5266	0	0	0	0	0	0	0	0	0	0	0	0	0	0	0	0	0	0	0	0	0	0	0	0	0	0	0
Platyophrya	0	0	0	0	443	0	9738	0	0	0	0	0	0	0	0	0	0	0	0	0	0	0	0	0	0	0	0	0	0	0	0	0	0	0	0	0	0	0	0	0	0	0	0	0	0	0	0	0	0
Didymosphaeriaceae	0	0	0	0	0	0	0	0	978	0	0	0	0	0	0	0	0	0	0	0	0	0	0	0	0	0	0	0	0	0	0	0	0	0	0	1306	0	0	0	0	0	0	0	0	0	0	0	0	0
Gymnophrys	0	0	0	0	945	416	0	0	0	0	0	0	0	0	0	0	0	1319	1854	0	0	0	397	0	36	0	0	0	0	0	0	0	0	0	0	0	0	0	0	110	112	0	0	0	0	162	0	0	0
Tylenchida	0	0	0	0	0	0	0	0	34	0	0	0	0	0	0	0	3294	0	0	0	0	0	0	0	0	0	0	0	0	0	0	0	0	0	0	0	0	0	607	0	0	0	0	0	0	0	0	0	4176
Rhynchomonas	0	0	0	0	0	0	0	0	0	0	0	0	0	0	0	0	0	0	0	0	0	0	0	0	0	0	0	0	0	0	0	0	0	0	0	451	0	0	342	0	0	0	0	0	0	0	0	0	0
Singhamoeba	0	0	0	0	0	0	0	0	0	0	0	0	0	0	0	0	0	0	0	0	0	0	0	0	0	0	0	0	0	7083	0	485	0	0	0	0	0	0	0	0	0	0	0	0	0	0	0	0	0
Haplotaxida	0	0	0	0	0	0	0	2669	0	0	0	0	0	0	0	0	0	0	0	0	0	0	0	0	0	0	0	0	0	0	0	0	0	0	0	0	0	0	0	0	0	0	0	0	0	0	0	0	3961
Colpodida	0	0	0	0	0	0	0	0	0	0	0	0	0	2794	0	0	863	1054	0	0	0	0	0	0	0	0	0	0	0	0	0	0	0	0	0	0	0	0	223	0	0	0	0	0	0	397	0	0	0
Salpingoecidae	0	0	0	0	0	0	0	0	0	0	0	0	0	0	0	0	0	0	0	0	0	0	100	0	0	0	0	0	0	0	0	0	0	0	0	0	0	0	87	0	0	0	0	0	0	0	0	0	0
Cocconeis	0	0	0	0	0	0	0	0	0	0	0	0	0	0	0	0	0	0	0	0	0	4293	0	0	0	0	0	0	0	0	0	0	0	0	0	0	0	0	0	0	0	0	0	0	0	0	0	0	0
Epistylis	0	0	0	0	0	0	0	0	0	0	0	0	0	0	0	0	0	0	0	0	0	0	0	0	0	0	0	0	0	0	0	0	0	0	0	0	0	0	0	0	0	0	0	0	0	0	0	0	0
Roussoella	0	0	0	0	0	0	0	0	0	0	0	0	0	0	0	0	2217	0	0	0	0	0	0	0	0	0	0	0	0	0	0	0	0	0	0	0	0	0	0	0	0	0	0	0	0	0	0	0	0
Bodomorpha	0	0	0	0	0	0	0	0	0	0	0	0	0	0	0	0	0	0	0	0	0	0	12	0	10	0	0	0	0	0	142	0	0	0	0	0	3302	0	0	0	68	0	0	0	0	0	0	0	0
Mononchida	0	0	0	0	0	0	0	0	0	0	0	0	0	0	0	0	0	0	0	0	0	0	0	0	0	0	0	0	0	0	0	0	0	401	0	4346	0	0	0	0	0	0	0	0	0	0	0	0	0
Cercomonas	0	70	0	32	0	0	0	0	0	0	0	0	0	0	0	0	0	57	0	0	0	0	0	0	0	0	0	0	0	0	0	0	0	0	0	0	2489	0	0	0	0	0	0	0	0	273	0	0	292
Leptophrys	0	0	0	0	0	0	0	0	0	0	0	0	0	0	0	0	0	0	0	0	0	0	0	0	0	0	0	0	0	0	0	0	0	0	0	0	0	0	0	0	0	0	0	0	0	0	0	0	0
uncultured eukaryote	0	0	0	0	1712	231	195	0	0	0	0	0	0	0	0	0	0	0	0	0	0	0	0	0	13	0	64	0	666	0	0	17	0	0	0	0	0	0	0	0	0	0	0	0	0	0	0	0	101
Pichia	0	0	0	0	0	65	0	2643	0	0	0	0	0	0	0	0	0	0	0	0	0	0	0	0	0	0	0	0	0	0	0	0	0	0	0	0	0	0	0	0	0	0	0	0	0	0	0	0	252
uncultured Eimeriidae	0	0	0	0	0	0	0	0	0	0	0	0	0	0	0	0	0	0	0	0	0	0	0	0	0	0	0	0	18	0	0	0	0	0	0	0	0	0	101	0	0	0	0	0	0	0	0	0	0
Nuclearia	0	0	0	0	0	0	0	0	0	0	0	0	0	0	0	0	0	0	0	0	0	0	0	0	0	137	0	0	0	0	0	0	0	0	0	0	0	0	0	0	0	46	0	0	0	0	0	0	0
Heteromita	0	0	0	0	0	0	0	0	0	0	0	0	0	0	0	0	0	0	0	0	0	0	0	0	0	0	0	0	0	0	0	0	0	0	0	0	2215	0	287	0	0	0	0	0	0	153	0	0	0
Rhizophydium	0	0	0	0	0	0	0	0	0	0	0	0	0	0	0	0	0	0	0	0	0	0	0	0	0	0	0	0	0	0	0	0	0	0	0	0	0	0	0	0	0	0	0	0	0	0	0	0	0
Triplonchida	0	0	0	0	0	642	0	0	0	0	0	0	0	0	0	0	0	0	0	0	0	0	0	0	0	0	0	0	0	0	0	0	0	1697	0	0	0	0	0	0	0	0	0	0	0	0	0	0	0
Diplophrys sp. ATCC_50360	0	0	0	0	0	0	0	0	0	0	109	383	0	0	0	0	0	0	167	0	0	0	52	0	76	0	111	0	0	0	303	0	0	0	0	0	0	0	10	0	25	0	0	0	0	0	0	0	0
Hypotrichia	0	0	0	0	0	428	0	0	0	0	0	0	0	0	0	0	0	0	0	0	0	0	73	0	0	0	0	0	0	0	0	0	0	0	0	0	0	0	0	0	0	0	0	0	0	0	0	0	0
Melanopsamma	0	0	0	0	0	0	0	0	43	0	0	0	0	0	0	0	1287	0	0	0	0	0	0	0	0	0	0	0	0	0	0	0	0	0	0	0	0	0	716	0	0	0	0	0	0	0	0	0	331
Amphileptus	0	0	0	0	0	0	0	0	0	0	0	0	0	0	0	0	0	0	0	0	0	0	11	0	0	0	0	0	0	0	0	0	0	0	0	0	0	0	0	0	0	0	0	0	0	0	0	0	0
Colpodella	0	0	0	0	1099	626	0	0	0	0	0	0	0	0	0	0	0	0	0	0	0	0	0	0	214	0	0	0	0	0	0	0	0	0	0	0	0	0	0	0	0	0	0	0	0	0	0	0	0
Bodo	0	0	0	0	0	0	0	0	0	0	0	0	0	547	173	0	0	0	0	0	0	0	142	0	0	0	0	0	0	0	0	0	0	225	0	0	0	0	0	0	0	0	0	0	0	0	0	0	0
Stenostomidae	0	0	0	0	0	0	0	0	0	0	0	0	0	0	0	0	0	0	0	0	0	0	228	0	0	0	0	0	0	0	0	0	0	0	0	0	0	0	0	0	0	0	0	579	0	0	0	0	0
Cyrtolophosidida	0	0	0	0	0	0	0	0	0	0	0	0	0	0	0	0	0	0	0	0	218	0	19	0	904	0	0	0	0	0	0	0	0	0	0	0	0	0	0	0	35	0	0	0	0	0	0	0	0
Filamoeba sp. COHH 87	0	127	90	0	0	0	0	0	136	0	0	0	0	0	138	0	189	0	0	0	0	0	54	0	0	0	646	0	0	0	0	0	0	0	0	0	0	0	0	0	0	0	0	0	0	0	0	0	0
Ochroconis	0	0	0	0	0	0	0	0	96	0	0	0	0	0	0	0	0	0	0	0	0	0	0	0	0	0	0	0	0	0	0	0	0	0	0	0	0	0	400	0	0	0	0	0	0	0	0	0	0
marine metagenome	0	0	0	0	221	384	0	0	0	0	0	0	0	0	0	0	0	0	0	0	0	0	0	0	12	0	0	0	0	0	0	0	0	0	0	0	0	0	0	0	0	0	0	0	0	0	0	0	0
Descolea	0	0	0	0	0	0	0	0	0	0	0	0	0	0	0	0	0	0	0	0	0	0	0	0	0	0	0	0	0	0	0	0	0	0	0	0	0	0	0	0	0	0	0	0	0	0	0	0	0
Paracercomonas	0	0	0	0	0	118	0	0	0	0	0	0	0	0	0	0	0	0	0	0	0	0	28	0	0	0	0	0	0	0	0	103	0	0	0	0	0	0	0	0	0	0	0	0	0	146	0	0	265
Endogone	0	0	0	0	0	0	0	0	0	0	0	0	0	0	0	0	0	0	0	0	0	0	0	0	0	0	0	0	0	0	0	0	0	0	0	0	0	0	207	0	0	0	0	0	0	0	0	0	0
Lake Biwa clade	0	0	0	0	0	0	0	0	0	0	0	0	0	0	0	0	0	0	0	0	0	0	211	0	0	0	0	0	0	0	0	0	0	0	0	0	0	0	0	0	67	0	0	0	0	0	0	0	0
eukaryotic picoplankton environmental sample	0	0	0	0	0	0	0	395	0	0	0	0	0	0	0	0	0	0	0	0	0	0	0	0	0	0	0	0	0	0	0	0	0	0	0	0	0	0	0	0	0	0	0	0	0	0	0	0	0
Filamoeba nolandi	0	0	0	0	0	0	0	0	0	0	0	0	0	0	0	0	0	0	0	0	0	0	605	0	87	0	0	0	0	0	0	0	0	0	0	0	0	0	0	0	0	0	0	0	0	0	0	0	0
Trinema	0	0	0	0	0	0	0	0	183	0	0	0	0	0	0	0	0	0	0	0	0	0	0	0	0	0	0	0	0	0	0	0	0	0	0	0	0	0	673	0	0	0	0	0	0	0	0	0	0
Teleostei	0	0	0	0	0	0	0	0	0	0	0	0	0	0	0	0	0	0	0	0	0	0	0	503	0	0	0	0	0	0	0	0	0	0	0	0	0	0	0	0	0	0	0	0	166	0	0	0	0
Protosteliopsis	0	0	0	0	0	470	0	0	0	0	0	0	0	0	350	0	0	0	0	0	0	0	0	0	0	0	0	0	0	0	0	0	0	0	0	0	0	0	0	0	0	0	0	0	0	0	0	0	0
uncultured centroheliozoan	0	0	0	0	264	0	0	0	0	0	0	0	0	0	0	0	0	0	0	0	0	0	0	0	0	0	0	0	0	0	0	0	0	461	0	0	0	0	0	0	0	0	0	0	0	0	0	0	0
Korotnevella	0	0	0	0	0	0	0	0	0	0	0	0	0	0	0	0	0	0	0	0	0	0	230	0	0	0	0	0	0	0	0	0	0	0	0	0	0	0	0	0	0	0	0	0	0	0	0	0	0
Tetracladium	0	34	0	0	0	0	0	0	0	0	0	0	0	0	0	0	0	0	0	0	0	0	0	0	0	0	0	0	0	0	0	0	0	0	0	0	0	0	226	0	0	0	0	0	0	0	0	0	293
Flamella balnearia	0	379	159	0	0	0	0	0	0	0	0	0	0	0	102	0	0	0	0	0	0	0	14	0	0	0	0	0	0	0	0	0	0	0	0	0	0	0	0	0	0	0	0	0	0	0	0	0	0
Chlamydomyxa	0	0	0	0	0	0	0	0	0	0	0	0	0	0	0	0	0	0	0	0	0	0	106	0	0	0	418	0	0	0	0	0	0	0	0	0	0	0	0	0	0	0	0	0	0	0	0	0	0
Malassezia	0	0	184	318	0	0	0	0	0	0	0	0	0	0	0	0	0	0	0	0	0	0	0	0	0	0	0	0	0	12	0	0	0	0	0	0	0	0	0	0	0	0	0	0	0	0	0	0	0
Microdiaphanosoma	0	0	0	0	0	0	0	0	0	0	0	0	0	0	0	0	0	0	0	0	0	0	0	0	42	0	0	0	0	0	0	0	0	0	0	0	0	0	0	0	0	0	0	0	0	0	0	0	0
Chilodonella	0	0	0	0	0	0	0	0	0	0	0	0	0	0	0	0	0	447	0	0	0	0	0	0	0	0	0	0	0	0	0	0	0	0	0	0	0	0	0	0	0	0	0	0	0	0	0	0	0
P34.45	0	0	0	0	0	0	0	0	0	0	0	0	0	0	0	0	0	0	0	0	0	0	0	0	0	0	0	0	0	0	0	0	0	0	0	0	0	0	0	0	0	0	0	0	0	0	0	0	0
uncultured freshwater eukaryote	0	0	0	0	0	0	0	0	0	0	0	0	0	0	0	0	0	0	0	0	0	0	41	0	0	0	0	0	0	0	0	0	0	0	0	0	0	0	0	0	0	0	0	0	0	0	0	0	0
Paramecium	0	0	0	0	0	0	0	0	0	0	0	0	0	0	0	0	0	0	0	0	0	0	0	0	0	0	0	0	0	0	0	0	0	0	0	0	0	0	0	0	0	0	0	0	0	0	0	0	0
Saitozyma	0	0	0	0	0	0	0	0	46	0	0	0	0	0	0	0	0	0	0	0	0	0	0	0	0	0	0	0	0	0	0	0	0	0	0	0	0	0	0	0	0	0	0	0	0	0	0	0	179
Arcella	0	0	0	0	0	0	0	0	0	0	0	0	0	0	0	0	128	0	0	0	0	0	0	0	0	0	0	0	0	0	0	0	0	0	0	0	0	0	19	0	0	0	0	0	0	0	0	0	150
Protocyclidium	0	0	0	0	0	0	0	0	0	0	0	0	0	0	0	0	0	0	0	0	0	0	0	0	0	0	0	0	0	0	0	0	0	0	0	0	0	0	0	0	47	0	0	0	0	0	0	0	0
uncultured Amoebozoa	0	144	69	0	0	0	0	0	0	0	0	0	0	0	0	0	0	0	0	0	0	0	0	0	0	0	0	0	0	0	0	0	0	0	0	0	0	0	0	0	0	0	0	0	0	0	0	0	0
Malawimonas jakobiformis	0	0	0	0	0	0	0	0	0	0	0	0	0	0	0	0	0	0	0	0	0	0	0	0	0	0	0	0	0	0	0	80	0	0	0	0	0	0	0	0	0	0	0	0	0	0	0	0	0
Exophiala	0	0	0	0	0	0	0	0	0	0	0	0	0	0	0	0	0	0	0	0	0	0	0	0	0	12	0	0	0	0	0	0	0	0	0	0	0	0	0	0	0	0	0	0	0	0	0	0	0
Gephyramoeba sp. ATCC50654	0	0	0	0	0	0	0	0	0	0	0	0	0	0	0	0	0	0	0	0	0	0	0	0	0	0	0	0	0	0	0	0	0	0	0	0	0	0	0	0	0	0	0	0	0	0	0	0	0
Ptolemeba noxubium	0	0	0	0	0	0	0	0	0	0	0	0	0	0	0	0	0	0	0	0	0	0	0	0	0	0	24	0	0	0	0	0	0	0	0	0	0	0	0	0	13	0	0	0	0	0	0	0	0
Pseudodifflugia	0	0	0	0	0	86	0	0	0	0	0	0	0	0	0	0	0	0	0	0	0	0	0	0	0	0	0	0	0	0	0	0	0	0	0	0	0	0	0	0	0	0	0	0	0	0	0	0	0
uncultured freshwater cercozoan	0	0	0	0	0	0	0	0	0	0	0	0	0	0	0	0	0	0	0	0	0	0	0	0	0	0	0	0	0	0	0	0	0	0	0	0	0	0	0	0	0	0	0	0	0	0	0	0	0
Chlamydomonas	0	0	0	0	0	0	0	0	0	0	0	0	0	0	0	0	0	0	0	0	0	0	0	0	0	0	0	0	0	0	0	0	0	0	0	0	0	0	0	0	0	0	0	0	0	0	0	0	0
Conidiobolus	0	0	10	0	0	0	0	0	0	0	0	0	0	0	0	0	0	0	0	0	0	0	0	0	0	0	0	0	0	0	0	0	0	0	0	0	0	0	40	0	0	0	0	0	0	0	0	0	0
[truncated: 60 more columns]
